# Supplementary material for: (HIIT-The Track) High-Intensity Interval Training for People with Parkinson’s Disease: Individual Response Patterns of (Non-)Motor Symptoms and Blood-Based Biomarkers—A Crossover Single-Case Experimental Design
Source: Brain Sci. 2023 May 24;13(6):849. doi: 10.3390/brainsci13060849 (PMC10296509; doi:10.3390/brainsci13060849)
Supplement: Supplementary file 1 [file brainsci-13-00849-s001.zip]

Archive with 1 entries (1 files):
- brainsci-2393754-supplementary.pdf
